# Supplementary material for: Joint Trajectories of Lifestyle Indicators and Their Associations with Blood Pressure among Chinese Middle School Students
Source: Nutrients. 2024 Sep 5;16(17):2994. doi: 10.3390/nu16172994 (PMC11396788; doi:10.3390/nu16172994)
Supplement: Supplementary file 1 [file nutrients-16-02994-s001.zip]

Archive with 1 entries (1 files):
- nutrients-3181496-supplementary.pdf
